# Supplementary material for: Genomic divergence and demographic history of Quercus aliena populations
Source: BMC Plant Biol. 2024 Jan 9;24:39. doi: 10.1186/s12870-023-04623-y (PMC10775429; doi:10.1186/s12870-023-04623-y)
Supplement: Supplementary file 5 — Additional file 5: Table S1. Sample information and the size of the chloroplast genome. [file 12870_2023_4623_MOESM5_ESM.xlsx]

## Sheet: Sheet1
Table S1. Sample information and the size of the chloroplast genome.
Number of accessions	Voucher	Location	Longitude	Latitude	Altitude (m)	Sequence Length	%GC	LSC Length	IR Length	SSC Length
AHXN-01	AHXN-01	Xiuning, Anhui, China	118.182	29.4288	389.206	161262	36.8	90575	25826	19035
HBSNJ-01	HBSNJ-01	Shennongjia, Hubei, China	110.182	31.4164	1443.62	161159	36.8	90467	25827	19038
HBZH-01	HBZH-01	Zanhuang, Hebei, China	114.147	37.6787	755.228	161251	36.8	90564	25826	19035
HNLC-01	HNLC-01	Luanchuan, Henan, China	111.378	33.8035	1562.93	161276	36.8	90594	25826	19030
HNLC-02	HNLC-02	Luanchuan, Henan, China	111.442	33.7857	1065.88	161276	36.8	90594	25826	19030
HNLC-03	HNLC-03	Luanchuan, Henan, China	111.38	33.811	1426.44	161276	36.8	90594	25826	19030
HNLC-04	HNLC-04	Luanchuan, Henan, China	111.442	33.7852	1067.84	161276	36.8	90594	25826	19030
HNLC-05	HNLC-05	Luanchuan, Henan, China	111.446	33.8005	1083.07	161275	36.8	90593	25826	19030
HNLC-06	HNLC-06	Luanchuan, Henan, China	111.444	33.8005	1067.36	161275	36.8	90593	25826	19030
HNLC-07	HNLC-07	Luanchuan, Henan, China	111.379	33.8046	1543.13	161276	36.8	90594	25826	19030
HNLC-08	HNLC-08	Luanchuan, Henan, China	111.379	33.8134	1384.82	161253	36.8	90567	25826	19034
HNLC-09	HNLC-09	Luanchuan, Henan, China	111.378	33.8033	1565.34	161253	36.8	90567	25826	19034
HNLC-10	HNLC-10	Luanchuan, Henan, China	111.435	33.7857	1039.25	161252	36.8	90574	25826	19026
HNTB-01	HNTB-01	Tongbai, Henan, China	113.234	32.4924	254.462	161211	36.8	90523	25826	19036
HNTB-02	HNTB-02	Tongbai, Henan, China	113.273	32.3949	701.203	161224	36.8	90536	25820	19048
HNTB-03	HNTB-03	Tongbai, Henan, China	113.258	32.4518	193.92	161245	36.8	90557	25820	19048
HNTB-04	HNTB-04	Tongbai, Henan, China	113.315	32.3591	710.283	161270	36.8	90583	25826	19035
HNTB-05	HNTB-05	Tongbai, Henan, China	113.278	32.3811	911.885	161260	36.8	90577	25826	19031
HNTB-06	HNTB-06	Tongbai, Henan, China	113.337	32.3269	435.826	161270	36.8	90583	25826	19035
HNTB-07	HNTB-07	Tongbai, Henan, China	113.286	32.3749	839.523	161271	36.8	90584	25826	19035
HNTB-08	HNTB-08	Tongbai, Henan, China	113.273	32.3949	701.203	161250	36.8	90567	25826	19031
HNTB-09	HNTB-09	Tongbai, Henan, China	113.403	32.3043	425.713	161248	36.8	90563	25826	19033
HNTB-10	HNTB-10	Tongbai, Henan, China	113.278	32.3811	911.885	161249	36.8	90564	25826	19033
JSLYG-01	JSLYG-01	Lianyungang, Jiangsu, China	119.447	34.7226	296.992	161329	36.8	90596	25826	19081
JSLYG-02	JSLYG-02	Lianyungang, Jiangsu, China	119.315	34.6422	243.625	161192	36.8	90503	25820	19049
LNAS-01	LNAS-01	Anshan, Liaoning, China	124.083	40.3872	142.575	161296	36.8	90584	25826	19060
LNAS-02	LNAS-02	Anshan, Liaoning, China	123.251	40.3815	163.596	161296	36.8	90584	25826	19060
LNAS-03	LNAS-03	Anshan, Liaoning, China	123.137	41	358.516	161253	36.8	90563	25826	19038
LNAS-04	LNAS-04	Anshan, Liaoning, China	123.143	41.0023	271.936	161253	36.8	90563	25826	19038
SDHY-01	SDHY-01	Haiyang, Shangdong, China	121.226	36.845	130.569	161344	36.8	90593	25826	19099
SDHY-02	SDHY-02	Haiyang, Shangdong, China	121.226	36.8442	123.288	161317	36.8	90566	25826	19099
SDPY-01	SDPY-01	Pingyi, Shangdong, China	117.843	35.558	957.964	161302	36.8	90570	25826	19080
SDPY-02	SDPY-02	Pingyi, Shangdong, China	117.846	35.5552	1005.66	161291	36.8	90569	25826	19070
SDPY-03	SDPY-03	Pingyi, Shangdong, China	117.845	35.5577	987.437	161284	36.8	90573	25826	19059
SDPY-04	SDPY-04	Pingyi, Shangdong, China	117.843	35.5579	961.131	161284	36.8	90573	25826	19059
SDPY-05	SDPY-05	Pingyi, Shangdong, China	117.94	35.556	782.31	161280	36.8	90569	25826	19059
SDPY-06	SDPY-06	Pingyi, Shangdong, China	117.933	35.5425	779.371	161250	36.8	90560	25826	19038
SDPY-07	SDPY-07	Pingyi, Shangdong, China	117.847	35.555	994.97	161255	36.8	90566	25826	19037
SDRC-01	SDRC-01	Rongcheng, Shangdong, China	122.47	37.2759	246.87	161264	36.8	90575	25826	19037
SDTA-01	SDTA-01	Taian, Shangdong, China	117.105	36.2358	733.156	161229	36.8	90539	25826	19038
SDWL-01	SDWL-01	Wulian, Shangdong, China	119.386	35.6825	308.171	161302	36.8	90570	25826	19080
SDWL-02	SDWL-02	Wulian, Shangdong, China	119.388	35.6815	322.867	161256	36.8	90567	25826	19037
SDWL-03	SDWL-03	Wulian, Shangdong, China	119.4	35.6917	175.019	161268	36.8	90579	25826	19037
SDWL-04	SDWL-04	Wulian, Shangdong, China	119.403	35.6942	119.706	161268	36.8	90579	25826	19037
SDYT-01	SDYT-01	Yantai, Shangdong, China	121.746	37.3073	109.108	161344	36.8	90593	25826	19099
SDYT-02	SDYT-02	Yantai, Shangdong, China	121.77	37.3023	58.7506	161317	36.8	90566	25826	19099
SDYT-03	SDYT-03	Yantai, Shangdong, China	121.737	37.2976	78.4086	161299	36.8	90586	25826	19061
SXBJ-01	SXBJ-01	Fengxian,Shaanxi, China	106.699	34.2072	1731.05	161186	36.8	90491	25825	19045
SXBJ-02	SXBJ-02	Fengxian, Shaanxi, China	106.793	34.2774	1695.2	161184	36.8	90499	25825	19035
SXBJ-03	SXBJ-03	Fengxian,Shaanxi, China	106.806	33.8729	1686.72	161194	36.8	90499	25825	19045
SXBJ-04	SXBJ-04	Fengxian,Shaanxi, China	117.901	34.0844	28.6206	161190	36.8	90496	25825	19044
SXBJ-05	SXBJ-05	Huixian, Gansu, China	106.292	33.6863	1517.88	161190	36.8	90496	25825	19044
SXBJ-06	SXBJ-06	Huixian,Gansu, China	106.293	33.6853	1525.6	161196	36.8	90500	25825	19046
SXBJ-07	SXBJ-07	Huixian,Gansu, China	106.899	33.9093	1807.4	161221	36.8	90514	25825	19057
SXGX-01	SXGX-01	Guxian,Shanxi, China	111.93	36.4547	1324.57	161300	36.8	90593	25826	19055
SXGX-02	SXGX-02	Guxian, Shanxi, China	111.928	36.4555	1342.11	161300	36.8	90593	25826	19055
SXGX-03	SXGX-03	Guxian,Shanxi, China	111.928	36.4572	1376.71	161300	36.8	90593	25826	19055
SXGX-04	SXGX-04	Guxian,Shanxi, China	111.928	36.4574	1380.62	161300	36.8	90593	25826	19055
SXGX-05	SXGX-05	Guxian,Shanxi, China	111.927	36.4577	1384.28	161300	36.8	90593	25826	19055
SXGX-06	SXGX-06	Guxian,Shanxi, China	111.93	36.4549	1327.78	161300	36.8	90593	25826	19055
SXGX-07	SXGX-07	Guxian,Shanxi, China	111.931	36.4549	1326.79	161300	36.8	90593	25826	19055
SXXA-01	SXXA-01	Xian,Shaanxi, China	108.653	33.916	1104.47	161198	36.8	90503	25825	19045
SXXA-02	SXXA-02	Xian,Shaanxi, China	108.446	33.4426	1745.7	161211	36.8	90517	25825	19044
SXXA-03	SXXA-03	Xian,Shaanxi, China	108.598	33.8219	2256.58	161222	36.8	90525	25825	19047
SXXA-04	SXXA-04	Xian,Shaanxi, China	108.425	33.8167	1728.32	161174	36.8	90519	25825	19005
SXXA-05	SXXA-05	Xian,Shaanxi, China	108.572	33.8206	2142.41	161174	36.8	90519	25825	19005
SXXA-06	SXXA-06	Xian,Shaanxi, China	108.202	33.6867	1873.02	161227	36.8	90520	25825	19057
SXXA-07	SXXA-07	Xian,Shaanxi, China	108.857	33.7886	1667.84	161232	36.8	90536	25826	19044
SXXA-08	SXXA-08	Xian,Shaanxi, China	108.336	33.2092	1625.97	161261	36.8	90547	25820	19074
YNCX-01	YNCX-01	Chuxiong, Yunnan, China	101.97	25.7339	2346.86	161277	36.8	90547	25844	19042
YNZT-01	YNZT-01	Zhaotong, Yunnan, China	103.107	27.3238	1890.42	161278	36.8	90548	25844	19042
YNZT-02	YNZT-02	Zhaotong, Yunnan, China	103.107	27.3238	1890.42	161279	36.8	90549	25844	19042
ENC863808 (Q. serrata)	ENC863808	Pingyi, Shangdong, China	117.846	35.5599	992.864	161137	36.8	90441	25816	19066

## Sheet: Sheet2
OBJECTID	qwe	eee	dfx	RASTERVALU
1	AHXN-01	118.182	29.4288	389.206
2	HBSNJ-01	110.182	31.4164	1443.62
3	HBZH-01	114.147	37.6787	755.228
4	HNLC-01	111.378	33.8035	1562.93
5	HNLC-02	111.442	33.7857	1065.88
6	HNLC-03	111.38	33.811	1426.44
7	HNLC-04	111.442	33.7852	1067.84
8	HNLC-05	111.446	33.8005	1083.07
9	HNLC-06	111.444	33.8005	1067.36
10	HNLC-07	111.379	33.8046	1543.13
11	HNLC-08	111.379	33.8134	1384.82
12	HNLC-09	111.378	33.8033	1565.34
13	HNLC-10	111.435	33.7857	1039.25
14	HNTB-01	113.234	32.4924	254.462
15	HNTB-02	113.273	32.3949	701.203
16	HNTB-03	113.258	32.4518	193.92
17	HNTB-04	113.315	32.3591	710.283
18	HNTB-05	113.278	32.3811	911.885
19	HNTB-06	113.337	32.3269	435.826
20	HNTB-07	113.286	32.3749	839.523
21	HNTB-08	113.273	32.3949	701.203
22	HNTB-09	113.403	32.3043	425.713
23	HNTB-10	113.278	32.3811	911.885
24	JSLYG-01	119.447	34.7226	296.992
25	JSLYG-02	119.315	34.6422	243.625
26	LNAS-01	124.083	40.3872	142.575
27	LNAS-02	123.251	40.3815	163.596
28	LNAS-03	123.137	41	358.516
29	LNAS-04	123.143	41.0023	271.936
30	SDHY-01	121.226	36.845	130.569
31	SDHY-02	121.226	36.8442	123.288
32	SDPY-01	117.843	35.558	957.964
33	SDPY-02	117.846	35.5552	1005.66
34	SDPY-03	117.845	35.5577	987.437
35	SDPY-04	117.843	35.5579	961.131
36	SDPY-05	117.94	35.556	782.31
37	SDPY-06	117.933	35.5425	779.371
38	SDPY-07	117.847	35.555	994.97
39	SDRC-01	122.47	37.2759	246.87
40	SDTA-01	117.105	36.2358	733.156
41	SDWL-01	119.386	35.6825	308.171
42	SDWL-02	119.388	35.6815	322.867
43	SDWL-03	119.4	35.6917	175.019
44	SDWL-04	119.403	35.6942	119.706
45	SDYT-01	121.746	37.3073	109.108
46	SDYT-02	121.77	37.3023	58.7506
47	SDYT-03	121.737	37.2976	78.4086
48	SXBJ-01	106.699	34.2072	1731.05
49	SXBJ-02	106.793	34.2774	1695.2
50	SXBJ-03	106.806	33.8729	1686.72
51	SXBJ-04	117.901	34.0844	28.6206
52	SXBJ-05	106.292	33.6863	1517.88
53	SXBJ-06	106.293	33.6853	1525.6
54	SXBJ-07	106.899	33.9093	1807.4
55	SXGX-01	111.93	36.4547	1324.57
56	SXGX-02	111.928	36.4555	1342.11
57	SXGX-03	111.928	36.4572	1376.71
58	SXGX-04	111.928	36.4574	1380.62
59	SXGX-05	111.927	36.4577	1384.28
60	SXGX-06	111.93	36.4549	1327.78
61	SXGX-07	111.931	36.4549	1326.79
62	SXXA-01	108.653	33.916	1104.47
63	SXXA-02	108.446	33.4426	1745.7
64	SXXA-03	108.598	33.8219	2256.58
65	SXXA-04	108.425	33.8167	1728.32
66	SXXA-05	108.572	33.8206	2142.41
67	SXXA-06	108.202	33.6867	1873.02
68	SXXA-07	108.857	33.7886	1667.84
69	SXXA-08	108.336	33.2092	1625.97
70	YNCX-01	101.97	25.7339	2346.86
71	YNZT-01	103.107	27.3238	1890.42
72	YNZT-02	103.107	27.3238	1890.42
73	ENC863808 (Q. serrata)	117.846	35.5599	992.864
