# Supplementary material for: Genomic divergence and demographic history of Quercus aliena populations
Source: BMC Plant Biol. 2024 Jan 9;24:39. doi: 10.1186/s12870-023-04623-y (PMC10775429; doi:10.1186/s12870-023-04623-y)
Supplement: Supplementary file 6 — Additional file 6: Table S2. Admixture results from chloroplast genome dataset [file 12870_2023_4623_MOESM6_ESM.xlsx]

## Sheet: Sheet1
Table S2. Admixture results from chloroplast genome dataset
Number of accessions	A	B	C	Group
SXBJ-05	1e-05	1e-05	0.99997	A
HNLC-02	1e-05	1e-05	0.99997	A
HNLC-03	1e-05	1e-05	0.99997	A
HNLC-04	1e-05	1e-05	0.99997	A
HNLC-05	1e-05	1e-05	0.99997	A
HNLC-09	1e-05	1e-05	0.99997	A
HNLC-10	1e-05	1e-05	0.99997	A
HNLC-06	1e-05	1e-05	0.99997	A
HNTB-01	1e-05	1e-05	0.99997	A
LNAS-02	1e-05	1e-05	0.99997	A
SDHY-02	1e-05	1e-05	0.99997	A
SDHY-01	1e-05	1e-05	0.99997	A
SDYT-01	1e-05	1e-05	0.99997	A
SDYT-02	1e-05	1e-05	0.99997	A
SXXA-06	1e-05	1e-05	0.99997	A
SXXA-02	1e-05	1e-05	0.99997	A
SXXA-08	1e-05	1e-05	0.99997	A
SXBJ-04	1e-05	1e-05	0.99997	A
SXBJ-07	1e-05	1e-05	0.99997	A
SXBJ-02	1e-05	1e-05	0.99997	A
SXBJ-03	1e-05	1e-05	0.99997	A
SXBJ-01	1e-05	1e-05	0.99997	A
SXXA-01	1e-05	1e-05	0.99997	A
SXXA-03	1e-05	1e-05	0.99997	A
SXXA-05	1e-05	1e-05	0.99997	A
SXXA-04	1e-05	1e-05	0.99997	A
LNAS-01	1e-05	1e-05	0.99997	A
JSLYG-01	1e-05	1.1e-05	0.999969	A
SXBJ-06	1.1e-05	1e-05	0.999969	A
SXXA-07	1.1e-05	1e-05	0.999969	A
SDYT-03	1e-05	1.3e-05	0.999967	A
JSLYG-02	1e-05	2e-05	0.99996	A
HNTB-02	1e-05	0.020397	0.979583	A
HNTB-03	1e-05	0.021944	0.978036	A
YNZT-01	1e-05	0.05092	0.94908	A
YNZT-02	1e-05	0.057694	0.942306	A
YNCX-01	1e-05	0.177008	0.822992	A
HBSNJ-01	0.497021	1e-05	0.419742	D
SDRC-01	0.842128	0.098274	0.059588	C
SXGX-02	1e-05	0.99997	1e-05	B
SXGX-04	1e-05	0.99997	1e-05	B
SXGX-03	1e-05	0.99997	1e-05	B
SXGX-05	1e-05	0.99997	1e-05	B
SXGX-06	1e-05	0.99997	1e-05	B
SXGX-07	1e-05	0.99997	1e-05	B
SXGX-01	1e-05	0.99997	1e-05	B
HNLC-07	0.99997	1e-05	1e-05	C
HNLC-08	0.99997	1e-05	1e-05	C
HNLC-01	0.99997	1e-05	1e-05	C
AHXN-01	0.99997	1e-05	1e-05	C
HBZH-01	0.99997	1e-05	1e-05	C
HNTB-06	0.99997	1e-05	1e-05	C
HNTB-09	0.99997	1e-05	1e-05	C
HNTB-04	0.99997	1e-05	1e-05	C
HNTB-08	0.99997	1e-05	1e-05	C
HNTB-05	0.99997	1e-05	1e-05	C
HNTB-10	0.99997	1e-05	1e-05	C
HNTB-07	0.99997	1e-05	1e-05	C
LNAS-04	0.99997	1e-05	1e-05	C
SDPY-05	0.99997	1e-05	1e-05	C
SDPY-04	0.99997	1e-05	1e-05	C
SDPY-01	0.99997	1e-05	1e-05	C
SDPY-06	0.99997	1e-05	1e-05	C
SDPY-07	0.99997	1e-05	1e-05	C
SDPY-02	0.99997	1e-05	1e-05	C
SDPY-03	0.99997	1e-05	1e-05	C
SDWL-04	0.99997	1e-05	1e-05	C
SDWL-03	0.99997	1e-05	1e-05	C
SDWL-02	0.99997	1e-05	1e-05	C
SDWL-01	0.99997	1e-05	1e-05	C
SDTA-01	0.99997	1e-05	1e-05	C
LNAS-03	0.99997	1e-05	1e-05	C
