# Supplementary material for: Genomic divergence and demographic history of Quercus aliena populations
Source: BMC Plant Biol. 2024 Jan 9;24:39. doi: 10.1186/s12870-023-04623-y (PMC10775429; doi:10.1186/s12870-023-04623-y)
Supplement: Supplementary file 7 — Additional file 7: Table S3. Admixture results from SNP dataset. [file 12870_2023_4623_MOESM7_ESM.xlsx]

## Sheet: Sheet1
Table S3. Admixture results from SNP dataset.
Number of accessions	ali01	ali02	Group
HNLC-09	0.99999	1e-05	ali01
HNLC-08	0.99999	1e-05	ali01
HNLC-10	0.99999	1e-05	ali01
SXBJ-05	0.931433	0.068567	ali01
SXBJ-06	0.99999	1e-05	ali01
HNLC-07	0.99999	1e-05	ali01
HNTB-09	0.99999	1e-05	ali01
HNTB-04	0.99999	1e-05	ali01
HNTB-02	0.99999	1e-05	ali01
HNTB-05	0.914868	0.085132	ali01
HNTB-07	0.99999	1e-05	ali01
LNAS-04	0.99999	1e-05	ali01
LNAS-02	0.99999	1e-05	ali01
SDPY-04	0.99999	1e-05	ali01
SDPY-01	0.99999	1e-05	ali01
SDPY-07	0.99999	1e-05	ali01
SDPY-02	0.99999	1e-05	ali01
SDPY-03	0.99999	1e-05	ali01
SDWL-03	0.99999	1e-05	ali01
SDWL-02	0.852721	0.147279	ali01
SDWL-01	0.99999	1e-05	ali01
SXXA-06	0.99999	1e-05	ali01
SXXA-02	0.99999	1e-05	ali01
SXBJ-04	0.99999	1e-05	ali01
SXBJ-07	0.99999	1e-05	ali01
SXBJ-02	0.896201	0.103799	ali01
SXBJ-03	0.99999	1e-05	ali01
SXBJ-01	0.99999	1e-05	ali01
SXXA-07	0.99999	1e-05	ali01
SXXA-01	0.99999	1e-05	ali01
SXXA-03	0.99999	1e-05	ali01
SXXA-05	0.99999	1e-05	ali01
SXXA-04	0.99999	1e-05	ali01
LNAS-03	0.99999	1e-05	ali01
LNAS-01	0.99999	1e-05	ali01
HNLC-04	1e-05	0.99999	ali02
HNLC-02	1e-05	0.99999	ali02
HNLC-05	1e-05	0.99999	ali02
HNLC-03	1e-05	0.99999	ali02
HNLC-01	1e-05	0.99999	ali02
HNTB-01	1e-05	0.99999	ali02
HNTB-08	1e-05	0.99999	ali02
SDWL-04	1e-05	0.99999	ali02
SDRC-01	1e-05	0.99999	ali02
SDHY-02	1e-05	0.99999	ali02
SDHY-01	1e-05	0.99999	ali02
SDYT-03	1e-05	0.99999	ali02
SDYT-01	1e-05	0.99999	ali02
SDYT-02	1e-05	0.99999	ali02
SXGX-02	1e-05	0.99999	ali02
SXGX-04	1e-05	0.99999	ali02
SXGX-03	1e-05	0.99999	ali02
SXGX-05	1e-05	0.99999	ali02
AHXN-01	0.621096	0.378904	cross
HBZH-01	0.526151	0.473849	cross
HNLC-06	0.538944	0.461056	cross
HNTB-06	0.60817	0.39183	cross
HNTB-03	0.24203	0.75797	cross
HNTB-10	0.514751	0.485249	cross
JSLYG-02	0.551956	0.448044	cross
JSLYG-01	0.56578	0.43422	cross
SDPY-05	0.557364	0.442636	cross
SDPY-06	0.513094	0.486906	cross
SDTA-01	0.513181	0.486819	cross
SXGX-06	0.501905	0.498095	cross
SXGX-07	0.537415	0.462585	cross
SXGX-01	0.548765	0.451235	cross
SXXA-08	0.600605	0.399395	cross
HBSNJ-01	0.575675	0.424325	cross
YNCX-01	0.58642	0.41358	cross
YNZT-02	0.631061	0.368939	cross
YNZT-01	0.624911	0.375089	cross
