# Supplementary material for: Genomic divergence and demographic history of Quercus aliena populations
Source: BMC Plant Biol. 2024 Jan 9;24:39. doi: 10.1186/s12870-023-04623-y (PMC10775429; doi:10.1186/s12870-023-04623-y)
Supplement: Supplementary file 8 — Additional file 8: Table S4. ABBA-BABA analysis from Dsuite. [file 12870_2023_4623_MOESM8_ESM.xlsx]

## Sheet: Sheet1
Table S4. ABBA-BABA analysis from Dsuite.
p1	p2	p3	D	Z	p
ali02	cross	ali01	0.0293	7.953	<0.001
ali01	cross	ali02	0.0714	19.4	<0.001
